# Supplementary material for: Amelioration of Nicotine-Induced Conditioned Place Preference Behaviors in Mice by an FABP3 Inhibitor
Source: Int J Mol Sci. 2023 Apr 2;24(7):6644. doi: 10.3390/ijms24076644 (PMC10095245; doi:10.3390/ijms24076644)
Supplement: Supplementary file 1 [file ijms-24-06644-s001.zip]

Archive with 1 entries (1 files):
- ijms-2284855-supplementary.pdf
